# Supplementary material for: Improving Atorvastatin Release from Polyelectrolyte Complex-Based Hydrogels Using Freeze-Drying: Formulation and Pharmaceutical Assessment of a Novel Delivery System for Oral Candidiasis Treatment
Source: Int J Mol Sci. 2025 Mar 4;26(5):2267. doi: 10.3390/ijms26052267 (PMC11900555; doi:10.3390/ijms26052267)
Supplement: Supplementary file 1 [file ijms-26-02267-s001.zip]

Archive with 1 entries (1 files):
- ijms-3460666-supplementary.pdf
